# Supplementary material for: Stereoselective [4+3]-Cycloaddition of 2-Amino-β-nitrostyrenes with Azaoxyallyl Cations to Access Functionalized 1,4-Benzodiazepin-3-ones
Source: Molecules. 2024 Mar 8;29(6):1221. doi: 10.3390/molecules29061221 (PMC10975549; doi:10.3390/molecules29061221)
Supplement: Supplementary file 1 [file molecules-29-01221-s001.zip]

Archive with 1 entries (1 files):
- molecules-2906758-supplementary.pdf
